# Supplementary material for: Cervical Gardnerella vaginalis in women with preterm prelabor rupture of membranes
Source: PLoS One. 2021 Jan 22;16(1):e0245937. doi: 10.1371/journal.pone.0245937 (PMC7822511; doi:10.1371/journal.pone.0245937)
Supplement: S1 Data — (XLSX) [file pone.0245937.s001.xlsx]

## Sheet: Sheet1
No.	IAI (Y=1, N=0)	MIAC (N=0, Y=1)	4 groups (1=IA 2=SI 3=col 4=neg)	GV>1% (N=0, Y=1)	quantity of GV (copied/mL)	quantity of bacterial DNA (copies/mL)	interval from PPROM to AMC (hours)	maternal age (years)	gestational age at sampling (days)	gestational age at delivery (days)
30	0	0	4	1	11478.7	820267	12	35	257	260
190	0	0	4	1	43560	61880	72	33	254	259
209	0	0	4	1	45120	1.44667e+06	140	28	250	259
101	0	0	4	0	13152	10164000	4	30	256	258
307	0	0	4	1	702.933	385733	2	26	256	258
19	0	0	4	1	76453.3	845867	3	39	256	257
172	0	0	4	0	36.52	587600	6	41	256	257
348	0	0	4	1	15882.7	79946.7	4	32	245	257
94	0	0	4	1	12524	1548000	2	29	256	256
116	0	0	4	1	2984000	3.46267e+07	75	30	245	256
229	0	0	4	0	626.667	3.69333e+07	8	26	250	255
96	0	0	4	1	166.267	47773.3	3	43	254	254
99	1	1	1	1	218667	5352000	3	28	254	254
256	0	0	4	0	277.6	5.10933e+07	2	19	247	254
119	1	0	2	0	3605.33	7.17467e+06	2	25	253	253
124	0	1	3	0	3914.67	26240000	9	35	248	253
253	0	0	4	1	4992000	4.03467e+07	1	19	251	251
16	0	0	4	0	788.8	254667	3	34	247	251
122	0	0	4	0	0	1.80533e+08	2	38	247	251
140	0	0	4	0	4016	1.134e+07	4	36	249	249
132	0	0	4	0	624	1444000	22	31	248	249
408	0	0	4	1	3.93286e+06	57802344	2	41	248	249
277	0	0	4	0	1556	4.63733e+07	4	22	248	248
313	0	0	4	1	83400000	2.552e+08	6	25	248	248
298	0	0	4	0	145.467	1.24813e+07	14	28	239	248
35	0	0	4	0	0	94906.7	5	42	247	247
279	0	0	4	0	1058.53	1.15453e+07	2	31	247	247
335	0	0	4	0	22.6667	3.20756e+08	2	42	247	247
398	0	0	4	1	1.54033e+07	3.71807e+07	4	28	242	247
65	0	0	4	1	9.06533e+06	2732000	2	33	244	245
354	0	0	4	1	601089	416137	3	40	244	245
372	0	1	3	1	766824	186667	2	33	233	245
289	0	0	4	1	3.25867e+07	8.76933e+07	4	32	244	244
215	0	0	4	1	30480	11636000	7	29	243	244
385	0	0	4	1	70596	713008	2	24	241	243
37	0	1	3	1	55773.3	58077.3	7	26	238	243
17	0	0	4	0	3.71733	2.88667e+06	4	38	242	242
241	1	0	2	0	386.8	2.02667e+06	2	33	242	242
165	0	1	3	1	225.067	69346.7	3	39	240	240
221	0	0	4	0	33466.7	5.672e+07	10	25	240	240
12	0	0	4	1	3305.33	100920	4	34	235	240
317	0	0	4	1	1.39867e+06	2.26133e+07	2	35	231	240
328	0	0	4	0	8157.33	1139200	6	35	220	240
331	0	0	4	1	214.667	1242.67	1	27	238	239
126	0	0	4	0	0	1424000	17	38	235	239
391	0	0	4	1	1.48485e+06	3.15089e+06	9	28	224	239
184	0	0	4	1	504000	392829	5	32	236	238
411	0	0	4	0	173.333	8.08705e+06	19	32	236	238
397	0	1	3	1	19262.7	1.67674e+06	4	27	233	238
392	0	0	4	0	0	652337	10	30	222	238
311	0	0	4	0	1678.67	55680000	7	31	196	238
381	1	0	2	0	614.667	530667	16	26	235	237
177	0	0	4	1	794000	1.92533e+06	2	28	234	237
272	0	0	4	0	79.52	1.47333e+08	2	34	230	236
327	1	1	1	1	1957.33	187917	312	40	235	235
204	0	0	4	1	4412000	7780000	10	33	227	235
322	0	0	4	0	102.667	2.1881e+07	7	40	222	235
23	0	0	4	0	61.9467	189467	7	34	234	234
377	0	0	4	0	446.667	5560000	28	39	227	232
79	0	0	4	0	558	332933	2	32	231	231
347	1	1	1	1	1.57689e+06	13775328	1	32	231	231
264	0	0	4	0	22706.7	110680000	4	42	193	231
332	0	0	4	0	39148	282211556	4	27	230	230
255	0	1	3	0	0.305333	1.388e+08	30	38	229	230
83	0	0	4	0	0	3.77733e+07	3	33	229	229
301	0	0	4	0	710.4	5332000	5	25	228	229
361	1	0	2	0	3632	85283800	16	40	155	229
360	1	1	1	0	149.333	152843928	2	37	226	228
31	0	0	4	0	373.6	1.00453e+06	5	39	221	228
220	0	0	4	0	757.467	3.92267e+06	6	31	211	226
179	1	0	2	1	1390.67	141333	4	31	168	226
194	1	0	2	0	3493.33	1.58267e+07	4	31	168	226
320	0	0	4	1	268653	12553984	48	42	210	225
208	0	1	3	0	15146.7	7.26267e+06	2	35	210	223
134	1	1	1	0	20853.3	16040000	24	35	218	221
40	0	0	4	1	1.24987e+07	5.80533e+06	7	31	215	218
195	0	1	3	0	20.8	4.17067e+06	9	34	215	218
406	1	1	1	1	683663	1.21275e+06	18	28	211	218
3	0	0	4	1	3184	16333.3	6	40	213	215
26	0	0	4	0	19.5333	403600	25	28	211	214
91	0	0	4	1	234133	8.048e+06	10	37	210	214
248	0	0	4	0	454.4	7.79733e+06	4	37	212	213
45	0	0	4	0	1233.07	1.83467e+06	10	33	211	213
386	0	0	4	0	0	52286.7	89	32	202	213
22	0	0	4	0	142	165200	2	30	207	212
296	1	0	2	0	5381.33	60080000	2	29	204	212
274	0	0	4	1	784.8	373333	96	38	203	212
39	0	0	4	1	128680	2.64933e+06	4	22	211	211
34	1	0	2	1	282.533	151333	5	34	208	210
61	0	0	4	1	2.81067e+08	174400000	1	36	207	209
329	0	0	4	0	169.333	4692300	5	26	196	209
92	1	1	1	0	60.9867	1624000	3	32	207	208
14	0	0	4	1	308.533	38653.3	4	30	207	207
150	1	1	1	1	5632000	1.07093e+08	4	29	207	207
5	0	0	4	1	1.25827e+07	5.16133e+06	356	34	206	207
403	1	1	1	1	15285584	1.24989e+07	5	38	206	207
84	0	0	4	0	89.9333	784800	3	37	195	207
362	0	0	4	0	0	2.18541e+09	30	28	174	207
113	1	0	2	0	0	2.50133e+06	5	38	177	206
223	0	0	4	0	60.12	2.55733e+07	7	23	194	205
284	0	0	4	1	206133	1.09547e+07	675	31	192	204
231	0	0	4	0	1518.67	3.31333e+07	8	29	187	204
281	1	1	1	1	583.067	162400	3	31	164	204
244	1	1	1	1	2274.67	208000	7	25	203	203
198	0	0	4	0	52.44	5.45733e+06	2	30	191	201
233	1	0	2	1	34533.3	3.87867e+06	14	35	175	201
8	1	0	2	0	1257.73	10632000	4	30	195	198
390	0	0	4	1	3073992	1.14633e+07	40	40	189	198
170	0	0	4	1	3.40933e+06	3.75333e+06	33	33	191	196
261	0	0	4	1	20680	6.45867e+06	4	22	191	194
267	0	0	4	1	2082.67	31678.7	2	40	189	193
357	1	1	1	1	7.02937e+06	4.58294e+07	1	30	189	192
402	1	1	1	1	973824	432939	12	32	188	190
416	1	0	2	0	17070.7	3.6461e+07	370	34	189	189
187	1	1	1	1	21186.7	268667	9	25	176	189
56	1	1	1	0	101.373	182533	3	26	182	188
139	1	1	1	1	9.89867e+07	4.98667e+07	10	24	168	183
158	1	1	1	0	53.3067	26946.7	3	30	168	182
52	1	1	1	0	567.2	3144000	4	31	178	181
95	1	1	1	1	569867	3.33333e+07	6	36	177	180
321	1	0	2	1	111719900	67173932	10	36	164	176
399	1	1	1	1	2145684	2.73959e+07	3	32	172	175
51	1	1	1	0	0	159.467	3	23	168	175
72	0	0	4	1	2.37333e+06	5.49867e+06	4	29	257	257
188	0	0	4	0	1370.67	2.07333e+06	10	34	248	249
401	0	0	4	1	3.22266e+07	1.51802e+08	2	35	244	248
129	0	0	4	0	49.6267	122507	5	36	245	246
227	0	0	4	1	12065.3	8.77067e+06	3	28	242	243
58	0	1	3	1	465.6	101491	23	36	231	235
121	0	0	4	1	60440000	3.39067e+08	1	29	233	234
162	0	0	4	1	538267	230800	7	27	258	260
203	0	1	3	1	15413.3	2.85067e+06	3	18	258	259
46	0	0	4	0	0	360133	3	37	257	259
87	0	0	4	0	7.204	329333	7	26	256	259
226	0	0	4	0	0	1.14547e+06	3	35	247	259
152	0	0	4	0	254.8	5.10533e+06	3	32	258	258
324	0	0	4	0	2357.33	53664756	3	34	258	258
69	0	0	4	0	0	49960000	2	31	257	257
78	0	0	4	0	17.88	269867	3	22	257	257
86	0	1	3	0	5.332	822627	4	24	257	257
89	1	1	1	0	796.4	2.03867e+07	14	29	257	257
174	1	0	2	0	4.67067	5620000	4	27	257	257
382	0	0	4	0	0	3276496	2	34	257	257
55	0	0	4	0	1.10453	801867	4	37	256	257
133	0	1	3	1	13573.3	1.97867e+06	4	25	256	257
141	0	0	4	1	60200	816000	2	34	256	257
154	0	0	4	0	4768	2.07333e+07	4	29	256	257
344	0	0	4	1	146291	131409	2	27	256	257
67	0	0	4	0	19.9467	21198.7	23	27	255	257
6	0	0	4	1	11725.3	96026.7	4	32	256	256
13	0	0	4	0	1417.33	2.12133e+06	5	22	255	256
112	0	0	4	0	41360	313200000	6	29	255	256
304	0	0	4	1	79426.7	3.34933e+06	10	23	253	256
7	0	0	4	0	10.448	8.89733e+06	2	30	255	255
57	0	0	4	0	21.9467	2864000	7	24	255	255
74	0	0	4	0	220	2.66133e+06	5	27	255	255
85	0	1	3	1	2650.67	768000	2	20	255	255
127	0	0	4	0	206.133	1.43333e+07	3	25	255	255
171	0	0	4	0	4230.67	1.24493e+06	6	23	255	255
224	0	0	4	1	169067	5.63867e+07	12	27	255	255
285	0	0	4	0	5809.33	2.14933e+09	4	36	255	255
410	0	1	3	1	521207	7039180	2	31	255	255
185	0	0	4	0	55.9467	25613.3	5	27	254	255
239	0	0	4	0	500.133	846400000	2	32	254	255
100	0	0	4	1	4.12533e+06	71800000	14	30	253	255
146	0	0	4	1	118333	23280000	8	33	251	255
349	0	0	4	0	350.667	5.80287e+07	5	34	245	255
309	0	0	4	1	314667	1.91467e+06	14	32	242	255
20	0	1	3	1	60706.7	212667	2	21	254	254
175	1	1	1	0	6.252	302933	8	36	254	254
178	0	0	4	1	58906.7	2.48533e+06	2	24	254	254
201	0	0	4	1	608400	1.61467e+06	2	36	254	254
326	0	0	4	1	4398592	5.10371e+06	1	30	254	254
44	0	0	4	0	188.533	223780	5	34	253	254
269	0	0	4	1	586267	709067	2	27	253	254
343	0	0	4	1	21642776	3.62833e+07	3	41	253	254
125	0	1	3	1	8421.33	187733	8	36	252	254
297	0	1	3	1	634.4	292000	8	20	251	254
356	0	0	4	1	7.05816e+07	4.60089e+07	12	35	247	254
156	0	0	4	1	2060000	7692000	1	20	253	253
193	0	0	4	0	85.48	760667	7	33	253	253
339	0	1	3	1	42996252	3.19701e+07	1	41	251	253
90	1	0	2	1	20346.7	657333	24	29	246	253
246	0	0	4	0	270.8	4.81733e+07	3	30	252	252
358	0	0	4	0	1745.33	7.92278e+06	5	36	252	252
288	0	0	4	1	47693.3	2.60667e+06	3	25	251	252
371	0	0	4	1	4.67245e+06	1.51802e+08	1	24	251	252
237	0	0	4	0	2016	3.77067e+07	2	27	249	252
142	0	0	4	0	0	13920000	3	25	246	252
228	0	0	4	1	41680000	5.10533e+07	7	33	245	252
199	0	0	4	1	955867	4100000	2	34	250	251
351	0	0	4	0	248	4.99696e+07	15	37	250	251
330	0	0	4	0	9948	2.3756e+06	13	35	249	251
415	0	0	4	0	2809.33	5.11305e+07	4	26	249	251
159	0	1	3	1	55533.3	95440	81	23	248	251
388	1	1	1	0	12	124837	8	30	248	251
29	0	0	4	0	0	8.172e+06	3	32	247	251
147	0	0	4	0	998.133	2.16133e+07	5	27	247	251
153	0	0	4	1	8564	249867	5	28	247	251
278	0	0	4	1	977333	8.64933e+07	3	31	245	251
47	0	0	4	1	2992000	3.11467e+06	5	28	250	250
50	0	1	3	1	4468	171333	2	31	250	250
63	0	0	4	0	11270.7	1608000	2	35	250	250
196	0	0	4	1	198667	4.20933e+06	7	29	250	250
207	0	0	4	0	143.467	953733	10	30	250	250
338	0	0	4	0	26781.3	1.78474e+07	2	40	250	250
375	0	0	4	0	1.33333	7.06675e+06	1	33	250	250
282	1	1	1	0	293733	48720000	3	44	249	250
10	0	0	4	0	7069.33	3388000	4	36	248	250
200	0	0	4	0	230.267	5756000	15	39	248	250
334	1	0	2	1	1.91753e+06	2.24715e+07	3	19	248	250
163	0	1	3	0	19.7067	650267	2	22	238	250
38	0	1	3	1	1.57733e+06	702000	4	33	248	249
225	0	1	3	1	3.97867e+06	2.712e+07	3	22	248	249
412	1	0	2	1	61038.7	4.31194e+06	3	43	248	249
333	0	0	4	0	120	92038956	3	44	246	249
66	0	1	3	1	16973.3	130041	4	21	245	249
128	0	0	4	0	502.667	946400	16	31	244	249
268	0	0	4	0	549.867	8.69067e+06	4	31	241	249
413	0	0	4	0	5.33333	57352196	6	28	236	249
115	0	0	4	0	0	4.34133e+07	3	24	248	248
168	0	0	4	0	169.333	1.86133e+07	5	30	248	248
169	0	1	3	1	1.43733e+06	309371	4	31	248	248
211	1	1	1	1	235467	2.31867e+07	15	33	248	248
265	0	0	4	1	260.133	198933	3	36	248	248
389	0	1	3	1	1435848	4.48384e+06	3	27	248	248
59	0	0	4	1	412533	549467	7	28	247	248
123	0	1	3	0	378.133	2.41867e+06	2	27	247	248
138	0	0	4	0	168.4	6.69733e+06	4	21	247	248
353	0	0	4	0	36	188000	2	34	247	248
143	0	0	4	0	51.3067	2.00133e+06	11	31	246	248
68	0	0	4	0	13.2813	563600	7	27	247	247
111	0	0	4	0	0.701867	117560000	2	35	247	247
157	0	0	4	0	1704	8.75467e+06	3	37	247	247
230	1	1	1	1	100053	6.54533e+06	3	19	247	247
136	0	0	4	0	16.56	1.41333e+08	5	31	246	247
155	0	0	4	0	5064	2.40267e+06	6	28	246	247
373	0	0	4	0	0	25372748	5	30	246	247
380	0	0	4	1	220717	214211	4	34	246	247
222	1	1	1	0	716.533	9.18667e+07	4	22	245	247
183	0	0	4	1	1.16947e+06	708533	6	37	244	247
53	0	0	4	0	8.36667	413200	4	29	246	246
323	0	0	4	0	57.3333	2.60639e+07	3	26	246	246
98	0	1	3	1	4998.67	1600000	7	29	244	246
259	0	0	4	1	438533	1564000	7	27	241	246
345	0	0	4	1	1.45525e+07	129828260	27	29	239	246
77	1	0	2	0	23.4267	2.12655e+07	2	32	245	245
291	0	0	4	0	10772	96600000	3	30	245	245
300	0	0	4	0	15.2133	2420000	6	30	245	245
97	0	0	4	0	144.933	7008000	4	29	244	245
64	0	0	4	0	0	3.69333e+06	62	34	243	245
337	0	1	3	1	80428	373540	3	36	242	245
305	0	1	3	1	42600	3.04267e+06	7	32	241	245
258	1	0	2	1	1768000	2.02667e+07	3	18	244	244
76	0	0	4	0	2.22	1740000	12	29	243	244
266	0	0	4	1	4892000	26320000	5	37	243	244
71	1	1	1	0	1136.53	1270000	5	23	242	244
243	0	0	4	0	58.4	2972000	6	42	242	244
250	0	0	4	0	124.08	322000000	6	26	242	244
247	0	0	4	0	5732	3.05467e+07	2	27	241	244
318	0	0	4	0	1265.07	1.64133e+08	10	36	238	244
232	0	0	4	1	749.733	97800	4	35	243	243
319	0	0	4	0	0	24483640	5	39	243	243
346	0	0	4	1	40329.3	394360	2	36	243	243
365	0	0	4	1	123459	1.7743e+07	5	27	243	243
409	0	0	4	1	6.36391e+06	4148664	3	33	243	243
108	0	0	4	0	17.4267	37106.7	4	29	242	243
118	0	0	4	0	751.867	828667	4	28	239	243
107	0	0	4	0	2286.67	9892000	1	29	242	242
160	0	0	4	0	792.933	3.43333e+07	9	29	242	242
214	0	0	4	0	62000	2.36667e+07	7	24	242	242
249	0	0	4	1	1104.13	886000	2	32	242	242
286	0	1	3	1	1876000	2.70667e+07	3	20	242	242
342	0	0	4	1	8539620	19708504	4	31	242	242
48	0	1	3	1	4528000	2.036e+06	7	29	241	242
148	0	1	3	1	513067	2.25333e+06	2	32	241	242
376	0	1	3	1	1.9125e+07	2.10524e+07	20	20	241	242
303	0	0	4	0	28253.3	2.90267e+07	12	35	240	242
202	0	0	4	1	1.12733e+07	233600000	3	30	239	242
310	0	0	4	1	20866.7	2.64533e+06	6	27	236	242
103	0	0	4	0	29.7467	1540000	14	29	241	241
104	0	0	4	0	158.267	8.36667e+07	3	28	241	241
293	0	0	4	1	213200	738000	3	34	241	241
394	0	0	4	1	1.41706e+07	1.06116e+07	2	24	241	241
182	0	0	4	1	14493.3	95866.7	2	28	240	241
186	0	0	4	1	16640	26920	2	26	238	241
189	0	0	4	0	0	1.08107e+06	3	39	234	241
15	0	0	4	0	383.333	376400	4	27	240	240
173	0	1	3	0	769.333	1.34e+07	2	30	240	240
383	0	0	4	1	23373.3	4669428	5	29	239	240
387	0	0	4	0	5.33333	1.18506e+07	2.5	33	239	240
70	0	1	3	1	135200	2512000	7	23	238	240
144	0	0	4	1	1.23613e+07	3.93733e+07	13	18	238	240
43	0	0	4	1	2.24933e+07	20640000	56	38	236	240
135	0	0	4	0	318.267	17920000	9	36	239	239
340	0	0	4	1	2.06298e+07	29349912	1	29	239	239
106	0	0	4	0	241.867	1.25147e+07	5	25	238	239
164	0	0	4	0	1188.4	5.98667e+06	4	26	238	239
151	0	0	4	1	6554.67	1.13627e+06	9	25	237	239
238	0	0	4	0	436	1704000	8	23	237	239
254	0	0	4	0	170667	1.02827e+08	5	37	237	239
60	0	0	4	0	0	171333	5	29	238	238
197	0	0	4	1	3960	313031	7	27	238	238
275	0	0	4	0	1062.53	737200	2	32	238	238
308	0	0	4	0	12413.3	1.95333e+08	4	28	238	238
359	0	0	4	1	28880	18266.7	4	31	238	238
110	0	0	4	0	3.76533	24840000	5	34	237	238
25	0	0	4	1	203467	1.00813e+06	10	31	233	238
28	0	0	4	1	378400	4.22933e+06	10	31	233	238
114	1	0	2	0	577.6	3.52667e+07	3	38	230	238
109	1	1	1	1	4.98533e+07	5.55733e+08	4	21	237	237
33	1	1	1	0	12.66	3.084e+07	6	31	236	237
41	0	0	4	1	173067	1.47867e+07	1	35	236	237
88	0	0	4	0	1276.4	8.89867e+06	8	22	236	237
262	0	0	4	0	131400	93320000	2	36	236	237
213	0	0	4	1	7534.67	50586.7	13	40	235	237
374	0	0	4	0	64	320564	9	19	235	237
191	0	0	4	0	10124	1.54933e+06	2	28	234	237
299	0	1	3	0	412.933	1.78267e+08	2	25	234	237
407	0	1	3	0	2266.67	1.69444e+08	5	38	224	237
93	0	1	3	1	19840	296533	206	36	235	236
18	0	0	4	0	587.467	2.80267e+06	11	25	233	236
252	0	0	4	0	177200	3.17733e+08	4	40	231	236
62	0	0	4	1	5.86933e+08	2.85467e+08	72	30	230	236
219	0	0	4	1	6885.33	17973.3	5	32	235	235
234	0	0	4	0	78.2533	1.33333e+07	2	30	235	235
102	0	0	4	0	7814.67	10308000	4	27	234	235
205	0	1	3	1	3.60933e+06	5824000	6	21	234	235
218	0	0	4	1	694.933	242000	2	31	233	235
242	0	0	4	0	95.5067	2.24133e+06	5	29	233	234
73	0	0	4	0	968.4	1.08187e+07	3	30	233	233
312	0	0	4	0	958	7748000	5	26	233	233
370	0	0	4	1	139577	1.24335e+06	5	34	233	233
181	0	0	4	1	98293.3	2.43733e+06	4	24	232	233
245	0	0	4	0	1889.33	3344000	3	26	232	233
32	1	1	1	1	613.067	1.31067e+06	4	37	231	233
217	0	0	4	1	1329.87	65773.3	11	32	232	232
395	0	0	4	0	37.3333	566703	4	26	229	232
11	0	1	3	0	1753.33	650467	10	40	228	232
236	0	0	4	0	35.5467	878800	3	29	222	232
117	0	0	4	1	59253.3	233733	4	29	219	232
404	0	0	4	1	6262.67	31042.7	552	25	186	232
414	0	0	4	0	4234.67	77457004	3	29	231	231
166	1	1	1	1	38.64	1178.67	7	38	229	231
176	0	0	4	0	1913.33	1270000	5	38	229	231
80	0	0	4	0	115.613	196400000	3	33	228	231
137	0	0	4	0	31333.3	1.52133e+08	4	26	230	230
192	1	1	1	0	1890.67	2.88133e+06	35	32	228	230
341	0	0	4	1	7361.33	314360	12	31	218	230
350	0	0	4	0	4137.33	28474076	2	28	229	229
130	0	0	4	0	3502.67	2412000	13	27	228	229
4	0	0	4	1	1.22333e+06	1.09253e+07	4	33	227	229
54	0	1	3	0	192	5.76267e+06	2	30	227	229
131	0	0	4	1	223733	7644000	5	38	221	229
276	0	0	4	1	497.2	72680	6	32	228	228
21	0	1	3	1	184667	13116000	8	34	221	228
393	0	0	4	1	25632	16184	6	24	226	227
120	0	0	4	0	0	24640000	48	38	218	227
149	0	0	4	1	145467	8.15733e+07	2	34	212	227
263	0	0	4	1	2.40667e+07	8.04133e+07	19	23	196	227
379	0	1	3	1	2657.33	116800	14	27	221	226
273	0	0	4	1	2601.33	77773.3	7	33	255	225
396	0	0	4	1	7012	7899584	5	41	223	225
27	0	0	4	0	0	702176	6	34	219	225
287	1	1	1	1	513200	2.59467e+06	3	26	223	224
24	0	0	4	1	7650.67	535733	3	33	220	224
400	1	1	1	0	42.6667	7.60417e+06	8	36	222	223
384	0	0	4	0	0	27824	26	30	221	223
49	0	1	3	1	1.34267e+06	1.1276e+07	2	34	219	222
405	0	0	4	1	130.667	3060	2	28	212	222
292	1	0	2	1	1.64267e+06	2.99733e+06	4	30	215	221
280	0	1	3	0	106.533	2.28133e+07	1	38	214	221
235	0	0	4	1	1650.67	128520	5	34	211	221
260	0	0	4	1	61840000	470000000	3	40	218	220
180	0	1	3	1	503067	2.99467e+06	3	37	217	220
212	0	1	3	1	312800	2.76933e+06	14	23	217	220
145	0	0	4	0	134.267	1.05493e+06	2	37	219	219
306	0	0	4	0	1381.33	503333	3	32	219	219
271	1	1	1	0	1234	3.072e+07	2	24	216	218
316	0	0	4	0	136.667	418933	8	31	216	216
290	0	1	3	1	449600	1.06627e+07	6	37	212	216
314	0	0	4	0	125.387	14080000	2	32	215	215
36	0	0	4	1	630.267	423333	2	27	214	215
294	0	0	4	0	2672	15320000	3	28	210	213
378	1	0	2	1	244	9333.33	128	29	210	211
270	1	0	2	1	94213.3	446267	2	27	209	209
336	1	1	1	0	162.667	4.74241e+07	2	24	206	209
216	0	0	4	1	2208	44573.3	3	27	202	204
257	1	1	1	1	184.667	17293.3	1	30	199	201
283	1	1	1	1	350400	80280000	3	25	195	200
315	0	0	4	0	551.467	1182400	3	25	195	197
9	1	1	1	0	60.8267	350133	9	30	192	197
325	0	0	4	0	11866.7	55586388	5	25	196	196
105	1	0	2	0	18.4933	6.58933e+06	3	34	187	190
167	1	1	1	1	7.76133e+06	5.64e+06	4	21	184	190
355	1	1	1	1	7.02937e+06	9.46847e+07	168	38	189	189
352	0	0	4	0	6669.33	1.30672e+07	3	25	176	189
42	1	0	2	1	558400	7.36933e+07	4	31	161	187
302	1	1	1	1	576800	2.65867e+07	8	25	182	185
81	0	0	4	1	1.07693e+06	8676000	12	21	181	183
75	1	1	1	0	1677.33	1.64267e+06	2	31	174	181
82	1	0	2	0	319.733	434267	4	27	173	175
240	1	1	1	0	0	7.88267e+06	44	31	158	162
364	0	0	4	1	46433.3	1.65881e+06		32	215	217
369	1	1	1	1	822415	864805	3	20	183	195
